# Supplementary material for: Assessing and Screening of Female Fertility in Artificially Bred Asian Yellow Pond Turtles (Mauremys mutica) Based on Parentage Assignment
Source: Animals (Basel). 2024 Feb 1;14(3):479. doi: 10.3390/ani14030479 (PMC10854808; doi:10.3390/ani14030479)
Supplement: Supplementary file 1 [file animals-14-00479-s001.zip]

Archive with 1 entries (1 files):
- animals-2803043-supplementary.pdf
